# Supplementary material for: Equilibrium phase diagram and thermal responses of charged DNA-virus rod-suspensions at low ionic strengths
Source: Sci Rep. 2021 Feb 10;11:3472. doi: 10.1038/s41598-021-82653-y (PMC7876043; doi:10.1038/s41598-021-82653-y)
Supplement: Supplementary file 2 — Supplementary Information 2. [file 41598_2021_82653_MOESM2_ESM.zip]

Archive with 9 entries (8 files):
- SM_EquiMorps/
- SM_EquiMorps/Movie_1.mov
- SM_EquiMorps/Movie_2.mov
- SM_EquiMorps/Movie_3.mov
- SM_EquiMorps/Movie_4.mov
- SM_EquiMorps/Movie_5.mov
- SM_EquiMorps/Movie_6.mov
- SM_EquiMorps/Movie_7.mov
- SM_EquiMorps/Movie_8.mov
